# Supplementary material for: SP1-Induced Upregulation of LncRNA AFAP1-AS1 Promotes Tumor Progression in Triple-Negative Breast Cancer by Regulating mTOR Pathway
Source: Int J Mol Sci. 2023 Aug 29;24(17):13401. doi: 10.3390/ijms241713401 (PMC10563082; doi:10.3390/ijms241713401)
Supplement: Supplementary file 1 [file ijms-24-13401-s001.zip]

Archive with 1 entries (1 files):
- ijms-2547637-supplementary.pdf
